# Supplementary material for: Protective effect of zinc oxide nanoparticles on spinal cord injury
Source: Front Pharmacol. 2022 Oct 5;13:990586. doi: 10.3389/fphar.2022.990586 (PMC9579424; doi:10.3389/fphar.2022.990586)
Supplement: Supplementary file 1 [file Table1.XLSX]

## Sheet: Sheet1
Supplementary Table 1. The output results of the neural network model
Connections	Connections Weights
CLEC4D.to.1layhid1	-2.99661
NAIP.to.1layhid1	-3.58039
SLC2A3.to.1layhid1	-0.660761
BCL2A1.to.1layhid1	-0.881365
S100A12.to.1layhid1	-3.72093
GYG1.to.1layhid1	0.220418
S100A8.to.1layhid1	-4.39317
ARPP21.to.1layhid1	-4.76213
A2M.to.1layhid1	0.912764
NFATC2.to.1layhid1	-4.18004
Intercept.to.1layhid2	-0.540038
CLEC4D.to.1layhid2	0.0773871
NAIP.to.1layhid2	-3.23894
SLC2A3.to.1layhid2	-1.15571
BCL2A1.to.1layhid2	0.985527
S100A12.to.1layhid2	-1.13361
GYG1.to.1layhid2	-0.011262
S100A8.to.1layhid2	-0.672794
ARPP21.to.1layhid2	-0.684493
A2M.to.1layhid2	-0.181378
NFATC2.to.1layhid2	-1.96861
Intercept.to.1layhid3	1.25978
CLEC4D.to.1layhid3	3.79731
NAIP.to.1layhid3	0.730265
SLC2A3.to.1layhid3	0.778174
BCL2A1.to.1layhid3	0.348264
S100A12.to.1layhid3	4.66874
GYG1.to.1layhid3	0.558941
S100A8.to.1layhid3	3.2526
ARPP21.to.1layhid3	4.5265
A2M.to.1layhid3	-0.263315
NFATC2.to.1layhid3	3.75145
Intercept.to.1layhid4	-0.3964
CLEC4D.to.1layhid4	-0.720702
NAIP.to.1layhid4	2.56379
SLC2A3.to.1layhid4	1.145
BCL2A1.to.1layhid4	0.725615
S100A12.to.1layhid4	0.736764
GYG1.to.1layhid4	-0.069867
S100A8.to.1layhid4	0.940932
ARPP21.to.1layhid4	1.17542
A2M.to.1layhid4	0.822064
NFATC2.to.1layhid4	1.96769
Intercept.to.1layhid5	-0.326959
CLEC4D.to.1layhid5	-1.2106
NAIP.to.1layhid5	-2.26813
SLC2A3.to.1layhid5	-1.12764
BCL2A1.to.1layhid5	-3.76877
S100A12.to.1layhid5	-0.734458
GYG1.to.1layhid5	1.53685
S100A8.to.1layhid5	-1.00116
ARPP21.to.1layhid5	-2.41984
A2M.to.1layhid5	-0.177963
NFATC2.to.1layhid5	-3.46089
Intercept.to.Healthy	1.49695
1layhid1.to.Healthy	1.0376
1layhid2.to.Healthy	-0.289796
1layhid3.to.Healthy	-1.23411
1layhid4.to.Healthy	-0.263707
1layhid5.to.Healthy	-0.0907572
Intercept.to.SCI	1.27462
1layhid1.to.SCI	-0.945319
1layhid2.to.SCI	-0.39263
1layhid3.to.SCI	0.174245
1layhid4.to.SCI	-0.447398
1layhid5.to.SCI	-0.985831
